# Supplementary material for: Microarray-based gene expression profiles in multiple tissues of the domesticated silkworm, Bombyx mori
Source: Genome Biol. 2007 Aug 4;8(8):R162. doi: 10.1186/gb-2007-8-8-r162 (PMC2374993; doi:10.1186/gb-2007-8-8-r162)
Supplement: Additional data file 4 — Primer pairs that were tested for selected genes. [file gb-2007-8-8-r162-S4.xls]

## Sheet: Sheet1
Supplemental Table 2. Primer pairs that were tested for selected genes
Gene	Probe ID	Forward primer	Reverse primer
SPO11	sw00025	5' GCATTGAATCCGGTCTTCTCT 3'	5' TCTGTCACAGATCCGTCCCTA 3'
arylalkylamine N-acetyltransferase	sw04863	5'ATGAACGTGAACAACGATCGT 3'	5' ACTTCACCATGAACTGCAGCA 3'
calmodulin	sw17907	5' AATTCGTGTCTTTCTTAAACCTT 3'	5' TCGGTTTCTTAATTGGTAAAGGA 3'
testis-specific gene A2	sw08470	5' CGATTGTATGCAGCATGGATT 3'	5' AAATCGTTCCGTTAGAGTGGC 3'
collagen alpha-1(IV) chain precursor	sw22269	5' AGGCGTCTCCTGGAATATTTA 3'’	5' ATAGTACCGTTTGCGTTACGA 3'
transferrin-binding protein 2 precursor	sw13236	5' TTCCACCGTTCAAACAAAGCT 3'	5' ATTGGCCTACGTGAACCGACA 3'
arylphorin alpha subunit	sw06703	5' GGGCAACTACTGGCAGAC 3'	5' GTGGTTGACGGACCTTGT 3'
sericin 1B	sw14946	5' TGCACTTTGATTGCGTTGG 3'	5' ATGTTGGCGGATCGGTTT 3'
juvenile hormone esterase precursor	sw03795	5' TCATAGCAGAGGGTCGG 3'	5' CGGAGAAATGTGGTGGT 3'
silk gland factor 3	sw06294	5' CGAAGCGTTACAGCTCAGTTT 3'	5' CGTCTCCGTGTCCGTAGTGT 3'
cadherin-like membrane protein	sw22649	5' TTCCCCGAGGACATAAG 3'	5' ATTGTAGAGGTTAGAGCGATT 3'
alkaline phosphatase	sw18399	5' AACGGTGCGGAGTTTGG 3'	5' ACAGTGGCAGCCGAGAC 3'
chitin synthase	sw11665	5' GCCATCTAGTATCTTCACGG 3'	5' ATCCTTCGGGTTGGTGC 3'
antennal esterase	sw20245	5' TGGCTGACGGTAATAAGG 3'	5' CCAGAAGGCTATCCGTTG 3'
fumarylacetoacetate hydrolase	sw11583	5' CTTAGATGGCGATAATGTTG 3'	5' TTTCTTGTTCTTCTCCCAGT 3'
myosin VIIA	sw03538	5' ACCTCGTTGAACTTGCTG 3'	5' AAAGAAGCACGGAGGACA 3'
nosine-uridine preferring nucleoside hydrolase	sw01022	5' CCGATCTACAGAGGCTGCTC 3'	5' GGGCTTGCGCTTCTTGTC 3'
sex-specific storage-protein 1 precursor	sw12337	5' TGGCGACGATGCTAAAGT 3'	5' TGGAACGGATGGTGATTG 3'
nicotinamide nucleotide transhydrogenase	sw08678	5' CGTCATCTTGGGTGGTTA 3'	5' CGCAGTGTTGGGATTGTA 3'
pyruvate dehydrogenase	sw20386	5' CGTTTGGGACGGTATGGA 3'	5' GTGGTTGCGAGGTTGGAC 3'
antennal cytochrome P450	sw20730	5' AGATTATACCCGCCAGTG 3'	5' CAGAATGATGTCCGCTTG 3'
tyrosine hydroxylase	sw13482	5' GTTTACGGTTGAGTTCGG 3'	5' TTGAGCTGCCAGATGAGA 3'
chemosensory protein	sw05970	5' ATTCCCTCATCGCATTCT 3'	5' TTTAGCGGTCAGCTCATT 3'
gly-rich protein	sw08480	5' CGCTGGTTTCAACGGATTG 3'	5' CCTCAGGTTTGCTTGGTGG 3'
calcyphosine-like protein	sw20280	5' TTATGGCATCAAGGAAACAGG 3'	5' TGCATTCACTTTTCTGTCTCCTT 3'
IP09958p	sw13350	5' TGGCTACCTGCTCACTCTT 3'	5' TGCTGATCCGTCGTTCACA
laminin B2 chain	sw14147	5' ACAGCCGCAAATGAGAT 3'	5' ATTCGCCTGACCAACCT 3'
G2/Mitotic-specific cyclin 2	sw17736	5' ATGTGCTGAAACGAAGCCATT 3'	5' TGAATTCCTGTGGGACCACTG 3'
larval cuticle protein LCP-22 precursor	sw01978	5' GCCGTTCGTTTCCGTGAC 3'	5' CCCGACCATAGGTAAGAGC 3'
sex-specific storage-protein 2 precursor	sw03545	5' CTCTGATTGCCACGGTTT 3'	5' TCTTTGTGCGAAGGGTGT 3'
homeobox protein SBH1	sw12493	5' CGGTAGTAGTGGAAGGAGTT 3'	5' GCATTAGTTACAGTGGTCGT 3'
laminin	sw11565	5' TCGGCAGATAGGGTAA 3'	5' TGAGCGGATTGAGTTT 3'
homeobox protein ceh-32	sw00797	5' CGCCCAACGACATCCA 3'	5' CGCACAAGCCGTGGATA 3'
eIF 3A subunit 5	sw13956	5' GAGGTCGAATGGGTTTACG 3'	5' CGAAGGCATCTGAGAAGGT 3'
eIF-3 subunit 4	sw14876	5' TTTCAAAGAGTATTGCCAAACG 3'	5' AGACGAGGGCGGAATGTAC 3'
proteasome subunit	sw15061	5' CAACGGAGGTAGTATTGTAGC 3'	5' CACAGTGTCCGATAGGGTC 3'
eIF 4A	sw22934	5' TGCCAACACCATCAAACT 3'	5' CAATTCCCTTACGACCAA 3'
