# Supplementary material for: Microarray-based gene expression profiles in multiple tissues of the domesticated silkworm, Bombyx mori
Source: Genome Biol. 2007 Aug 4;8(8):R162. doi: 10.1186/gb-2007-8-8-r162 (PMC2374993; doi:10.1186/gb-2007-8-8-r162)
Supplement: Additional data file 7 — Expressed orthologous genes between silkworm silk gland and Drosophila salivary gland. [file gb-2007-8-8-r162-S7.xls]

## Sheet: Sheet1
Supplemental table 3. Expressed orthologous genes between in silkworm silk gland and Drosophila salivary gland
Genes	E value	Drosophila
ACPL2 protein	3e-10	CG15385
SLY-1 homologous (Sec1 domain)	0	CG7356
ARMET-like protein precursor/ARP-like protein	1e-58	CG7013
sec20 domain	6e-41	CG2023
chromosome 2 open reading frame 30	3e-92	CG6766
sec34	1e-74	CG3248
dolichol-phosphate mannosyltransferase	1e-63	CG10166
dolichyl-phosphate beta-glucosyltransferase(glycos_transf_2)	2e-44	CG7870
dopamine D2 receptor	4e-26	CG13579
glucosamine-6-phosphate N-acetyltransferase	e-111	CG1969
golgi reassembly stacking protein 2 (grasp2)	1e-90	CG7809
heat shock cognate 70 protein	0	CG4147
inositol 1,4,5-triphosphate kinase 1	1e-62	CG4026
spase 12-subunit (spc12)	3e-21	CG11500
mKIAA0776 protein	6e-92	CG1104
salivary gland-expressed bHLH	1e-24	CG12952
receptor expression enhancing protein isoform 2	7e-67	CG8331
RH23428p(hrf1)	3e-43	CG5484
ribosomal protein L29	3e-26	CG10071
ribosomal protein S3A	e-107	CG2168
protein transport protein sec13	e-120	CG6773
spase 25-subunit	3e-56	CG1751
signal recognition particle 19 kDa protein(srp19)	3e-31	CG4457
SLY-1 homologous (sec1)	1e-78	CG3539
similar to solute carrier family 35	e-147	CG7853
similar to solute carrier family 35, member E1 (RHaT)	2e-36	CG14621
similar to solute carrier family 39 (zinc transporter), member 9 isoform 1	5e-71	CG2177
Eukaryotic translation initiation factor 3 subunit 2 (eIF-3 beta)	e-123	CG8882
eukaryotic initiation factor eIF2B beta subunit (GCD2)	1e-44	CG2677
baiser/transmembrane trafficking protein isoform 2	2e-31	CG11785
secreted salivary gland peptide	1e-45	CG7830
UDP-glucose 4-epimerase	e-108	CG12030
N-acetylgalactosaminyltransferase 6(pp-GaNTase 6)	e-100	CG2103
UDP-glucose pyrophosphorylase	0	CG4347
