# Supplementary material for: Microarray-based gene expression profiles in multiple tissues of the domesticated silkworm, Bombyx mori
Source: Genome Biol. 2007 Aug 4;8(8):R162. doi: 10.1186/gb-2007-8-8-r162 (PMC2374993; doi:10.1186/gb-2007-8-8-r162)
Supplement: Additional data file 8 — Midgut-specific genes. [file gb-2007-8-8-r162-S8.xls]

## Sheet: Sheet1
Supplemental table 4. Silkworm midgut-specific genes
Proble ID	E-value	Annotation
sw07663	7e-30	gi|54641496|gb|EAL30246.1| GA10532-PA
sw11948	2e-46	gi|38679389|gb|AAR26516.1| antennal esterase
sw07771	9e-30	gi|2331217|gb|AAB66878.1| trypsin
sw18399	0	gi|102886|pir||S19607 alkaline phosphatase
sw12542	5e-59	gi|54639776|gb|EAL29178.1| GA14959-PA
sw03212	No hits found
sw16042	No hits found
sw20178	1e-07	gi|66550559|ref|XP_397430.2| PREDICTED: similar to sensory neuron membrane protein 1
sw17226	No hits found
sw12001	1e-14	gi|55621758|ref|XP_516965.1| PREDICTED: similar to Apolipoprotein D precursor (Apo-D) (ApoD)
sw13662	2e-43	gi|4530427|gb|AAD22027.1| antennal-enriched UDP-glycosyltransferase
sw02069	e-143	gi|3929731|emb|CAA06418.1| carboxypeptidase A
sw05300	No hits found
sw13959	4e-18	gi|27818925|gb|AAO23562.1| aminopeptidase N4
sw00597	0	gi|15128501|dbj|BAB62746.1| soluble alakaline phosphatase
sw08675	No hits found
sw04870	8e-16	gi|54645636|gb|EAL34374.1| GA10125-PA
sw14787	3e-39	gi|40215525|gb|AAL48097.2| RE72980p
sw04139	1e-07	gi|82890144|ref|XP_143332.6| PREDICTED: sucrase-isomaltase (alpha-glucosidase)
sw14651	3e-16	gi|72067168|ref|XP_795216.1| PREDICTED: similar to putative protein of bilaterial origin (49.2 kD) (3G698), partial
sw21386	e-155	gi|2970687|gb|AAC06038.1| beta-glucosidase precursor [Spodoptera frugiperda]
sw04375	3e-38	gi|51513449|gb|AAH80342.1| Methionine adenosyltransferase II, alpha
sw22696	7e-48	gi|57966866|ref|XP_562320.1| ENSANGP00000027535
sw12121	No hits found
sw07167	5e-11	gi|2224921|gb|AAC47557.1| insect intestinal mucin IIM22
sw18057	e-107	gi|10998836|gb|AAG26008.1| beta-glucosidase precursor
sw06213	4e-21	gi|15146427|gb|AAK84661.1| retinoid-inducible serine carboxypeptidase precursor
sw17244	2e-05	gi|24638991|ref|NP_652634.1| CG3706-PA
sw07946	3e-63	gi|38679389|gb|AAR26516.1| antennal esterase
sw15261	1e-40	gi|57105536|ref|XP_534644.1| PREDICTED: similar to general transcription factor IIH, polypeptide 3, 34kDa isoform 1
sw01679	5e-14	gi|66518230|ref|XP_623818.1| PREDICTED: similar to putative alcohol dehydrogenase
sw09823	4e-14	gi|55242911|gb|EAA07041.2| ENSANGP00000016729
sw02647	No hits found
sw16205	8e-41	gi|2353161|gb|AAC36149.1| chymotrypsinogen-like protein
sw19800	2e-96	gi|72140682|ref|XP_780125.1| PREDICTED: similar to Sodium- and chloride-dependent glycine transporter 2 (GlyT2)
sw04008	0	gi|3252836|gb|AAC24190.1| potassium coupled amino acid transporter
sw17308	No hits found
sw18453	2e-14	gi|25012376|gb|AAN71297.1| RE10019p
sw03972	No hits found
sw15790	3e-24	gi|33620734|ref|NP_065924.2| leucine rich repeat neuronal 1
sw10012	No hits found
sw08627	1e-18	gi|20514985|gb|AAM23323.1| Alpha-glucosidases, family 31 of glycosyl hydrolases
sw08755	No hits found
sw21727	8e-87	gi|13359092|dbj|BAB33295.1| Bacteriophage T7 lysozyme-like protein 2 (BTL-LP2)
sw22500	1e-43	gi|74831719|emb|CAJ30028.1| carboxypeptidase B precursor
sw22758	4e-31	gi|57966866|ref|XP_562320.1| ENSANGP00000027535
sw03365	2e-90	gi|74831719|emb|CAJ30028.1| carboxypeptidase B precursor
sw09901	1e-99	gi|1402634|dbj|BAA11812.1| secretory component
sw04818	No hits found
sw22734	9e-31	gi|66499360|ref|XP_396507.2| PREDICTED: similar to CG11550-PA
sw22383	e-113	gi|2970687|gb|AAC06038.1| beta-glucosidase precursor
sw17228	8e-05	gi|46102602|ref|XP_380181.1| hypothetical protein FG00005.1
sw07300	1e-22	gi|55240157|gb|EAA09894.2| ENSANGP00000016995
sw05537	3e-27	gi|62546233|gb|AAX86008.1| unknown
sw08620	7e-29	gi|160693|gb|AAA29768.1| sporozoite surface protein
sw12280	4e-13	gi|72009524|ref|XP_785536.1| PREDICTED: similar to Sialin (Solute carrier family 17 member 5)
sw21538	e-150	gi|2970687|gb|AAC06038.1| beta-glucosidase precursor
sw18651	8e-63	gi|74229818|ref|YP_309022.1| ecdysone glucose transferase (egt)
sw02464	No hits found
sw21314	5e-74	gi|55237775|gb|EAA12185.2| ENSANGP00000010111
sw08612	1e-59	gi|19886577|gb|AAM01469.1| Phosphoenolpyruvate synthase/pyruvate phosphate dikinase
sw21466	6e-69	gi|38679389|gb|AAR26516.1| antennal esterase
sw01038	1e-37	gi|48147255|dbj|BAD22559.1| lipase
sw13853	9e-14	gi|66550509|ref|XP_624977.1| PREDICTED: similar to interferon gamma-inducible protein 30
sw10041	7e-81	gi|3402300|dbj|BAA32140.1| aminopeptidase N
sw20679	3e-48	gi|464957|sp|P35045|TRYA_MANSE Trypsin, alkaline A precursor trypsin
sw01671	5e-72	gi|61191881|gb|AAX39408.1| serine protease
sw15266	8e-40	gi|66520183|ref|XP_392696.2| PREDICTED: similar to carboxylesterase
sw04341	1e-23	gi|72172203|gb|AAZ66799.1| lipase
sw05060	2e-59	gi|38679389|gb|AAR26516.1| antennal esterase
sw20757	3e-71	gi|18138318|ref|NP_542753.1| EGT
sw09225	No hits found
sw03386	No hits found
sw05163	2e-48	gi|62859947|ref|NP_001016664.1| UDP-Gal:betaGlcNAc beta 1,4- galactosyltransferase, polypeptide 2
sw09775	No hits found
sw22613	No hits found
sw17331	3e-06	gi|54645551|gb|EAL34289.1| GA10719-PA
sw11913	3e-42	gi|14043183|gb|AAH07579.1| X-prolyl aminopeptidase (aminopeptidase P) 1, soluble
sw20372	4e-20	gi|5139707|dbj|BAA81697.1| G protein a subunit 1
sw18845	2e-14	gi|55241971|gb|EAA07750.3| ENSANGP00000016922
sw08195	2e-22	gi|62546233|gb|AAX86008.1| unknown
sw16428	9e-36	gi|2353161|gb|AAC36149.1| chymotrypsinogen-like protein
sw18380	8e-45	gi|62637998|gb|AAX92638.1| glucose transporter 8
sw19034	No hits found
sw15605	9e-66	gi|38679389|gb|AAR26516.1| antennal esterase
sw06092	1e-79	gi|609526|gb|AAA58743.1| chymotrypsinogen chymotrypsin
sw14200	No hits found
sw13684	1e-34	gi|66520183|ref|XP_392696.2| PREDICTED: similar to carboxylesterase
sw06161	No hits found
sw07382	No hits found
sw11720	2e-89	gi|14041150|emb|CAC38761.1| leukotriene B4
sw00546	4e-66	gi|3929731|emb|CAA06418.1| carboxypeptidase A
sw22715	1e-27	gi|38679389|gb|AAR26516.1| antennal esterase
sw13635	No hits found
sw17483	2e-64	gi|6690636|gb|AAF24228.1| trypsin-like PiT2c precursor
sw03321	5e-30	gi|60677971|gb|AAX33492.1| LP21640p
sw15744	4e-10	gi|24644229|ref|NP_730931.1| CG2663-PA, isoform A
sw20883	1e-12	gi|48474335|sp|Q60417|SCRB1_CRIGR Scavenger receptor class B member 1 (SRB1) (SR-BI) (HaSR-BI) haSR-BI
sw03263	5e-17	gi|13625797|gb|AAK35161.1| asporin precursor
sw22899	0	gi|82940307|emb|CAJ34654.1| chlorophyllide A binding protein precursor
sw20940	No hits found
sw14786	6e-23	gi|58396460|ref|XP_321914.2| ENSANGP00000013861
sw12110	e-178	gi|2687733|emb|CAA10950.1| aminopeptidase N
sw19250	0	gi|27818925|gb|AAO23562.1| aminopeptidase N4
sw06169	No hits found
sw04538	No hits found
sw12231	5e-07	gi|59480359|gb|AAW86146.1| A-type carbonic anhydrase
sw17741	2e-18	gi|61200975|gb|AAX39865.1| aminopeptidase N3
sw05220	0	gi|3402300|dbj|BAA32140.1| aminopeptidase N
sw15264	2e-26	gi|54636801|gb|EAL26204.1| GA20763-PA
sw18978	4e-08	gi|9630950|ref|NP_047547.1| AcMNPV orf150
sw02387	4e-13	gi|4760786|dbj|BAA77401.1| 30kP protease A (43k peptide) precursor
sw04453	1e-58	gi|7862150|gb|AAF70499.1| 3-dehydroecdysone 3alpha-reductase
sw10740	e-118	gi|85740629|gb|ABC79692.1| glutathione S-transferase 5
sw16277	2e-39	gi|2687733|emb|CAA10950.1| aminopeptidase N
sw02159	6e-06	gi|54641648|gb|EAL30398.1| GA10525-PA
sw19995	2e-38	gi|66546427|ref|XP_396498.2| PREDICTED: similar to putative esterase
sw09427	5e-40	gi|38679393|gb|AAR26518.1| antennal cytochrome P450 CYP9
sw19839	4e-51	gi|3297922|emb|CAA67521.1| ecdysteroid UDP-glucosyltransferase
sw19970	1e-53	gi|74229818|ref|YP_309022.1| ecdysone glucose transferase (egt)
sw21252	e-174	gi|27447982|gb|AAO13754.1| alpha-amylase
sw05129	3e-75	gi|55235242|gb|EAA14814.3| ENSANGP00000021422
sw22459	8e-39	gi|21322711|emb|CAD22154.1| pherophorin-dz1 protein
sw17141	No hits found
sw02516	No hits found
sw06066	No hits found
sw05252	e-118	gi|6066229|gb|AAF03218.1| Drep2
sw03636	2e-87	gi|66517919|ref|XP_391853.2| PREDICTED: similar to ENSANGP00000008929
sw19324	No hits found
sw06779	7e-34	gi|87248295|gb|ABD36200.1| chymotrypsinogen
sw07151	No hits found
sw04624	1e-05	gi|4760786|dbj|BAA77401.1| 30kP protease A (43k peptide) precursor
sw22692	3e-28	gi|66499360|ref|XP_396507.2| PREDICTED: similar to CG11550-PA
sw16310	No hits found
sw19408	No hits found
sw03083	No hits found
sw20808	6e-61	gi|38679389|gb|AAR26516.1| antennal esterase
sw04261	2e-77	gi|3402300|dbj|BAA32140.1| aminopeptidase N
sw18051	2e-59	gi|66394784|gb|AAY46199.1| peritrophic membrane chitin binding protein
sw22279	No hits found
sw19564	7e-12	gi|55237604|gb|EAA12273.2| ENSANGP00000011584
sw02158	No hits found
sw13056	2e-17	gi|22297524|gb|AAK32113.2| Mpv17-like protein
sw18768	0	gi|82940307|emb|CAJ34654.1| chlorophyllide A binding protein precursor
sw01894	No hits found
sw04109	3e-48	gi|7943|emb|CAA48327.1| elg
sw19098	6e-13	gi|71081480|ref|XP_779817.1| hypothetical protein GLP_170_76141_77547
sw15288	9e-19	gi|54639053|gb|EAL28455.1| GA12899-PA
sw00532	8e-31	gi|464960|sp|P35047|TRYC_MANSE Trypsin, alkaline C precursor
sw03037	No hits found
sw13057	4e-99	gi|5579351|gb|AAD45514.1| serine/threonine protein kinase variant L63B3
sw13496
sw19766	e-162	gi|6691117|gb|AAF24495.1| SP71
sw11949	5e-56	gi|38679389|gb|AAR26516.1| antennal esterase
sw11361	3e-11	gi|62751745|ref|NP_001015768.1| MGC108303 protein
sw09964	3e-13	gi|54637529|gb|EAL26931.1| GA14233-PA
sw22523	4e-18	gi|102972|pir||A28068 microvitellogenin precursor
sw14336	4e-06	gi|4760786|dbj|BAA77401.1| 30kP protease A (43k peptide) precursor
sw09682	No hits found
sw17834	6e-75	gi|66394784|gb|AAY46199.1| peritrophic membrane chitin binding protein
sw11801	2e-74	gi|29243004|emb|CAD66450.1| sulfate/anion exchanger
sw00780	3e-29	gi|57905438|ref|XP_550978.1| ENSANGP00000028680
sw19175	4e-38	gi|60735591|gb|AAX35812.1| midgut chymotrypsin
sw06584	3e-87	gi|81248546|gb|ABB69054.1| cytochrome P450
sw04753	No hits found
sw22727	No hits found
sw13079	6e-91	gi|24583491|ref|NP_723607.1| CG31871-PA
sw20378	1e-21	gi|60735591|gb|AAX35812.1| midgut chymotrypsin
sw01457	No hits found
sw15314	No hits found
sw06330	No hits found
sw22210	No hits found
sw04503	1e-18	gi|6671355|gb|AAF23171.1| prostatic acid phosphatase
sw16634	No hits found
sw21877	8e-36	gi|87248241|gb|ABD36173.1| triacylglycerol lipase
sw08573	4e-47	gi|32766357|gb|AAH55177.1| Programmed cell death 6 interacting protein
sw19768	1e-22	gi|76632431|ref|XP_585372.2| PREDICTED: similar to zinc finger protein 133
sw01980	8e-05	gi|54641695|gb|EAL30445.1| GA21796-PA
sw16166	7e-88	gi|68383323|ref|XP_687623.1| PREDICTED: similar to Multiple EGF-like-domain protein 4
sw20144	3e-24	gi|72030844|ref|XP_786555.1| PREDICTED: similar to predicted CDS, reverse transcriptase family member
sw21730	e-114	gi|86371763|gb|ABC94942.1| ICE-5
sw22694	No hits found
sw19271	e-103	gi|55234273|gb|EAA00192.2| ENSANGP00000008929
sw15210	3e-38	gi|25012608|gb|AAN71402.1| RE43027p
sw08498	4e-19	gi|59857909|gb|AAX08789.1| RNA polymerase III 53 kDa subunit RPC4
sw22546	8e-10	gi|72009273|ref|XP_800088.1| PREDICTED: hypothetical protein XP_794995
sw08696	1e-07	gi|33604112|gb|AAH56269.1| C18orf14 protein
sw18805	2e-33	gi|4530427|gb|AAD22027.1| antennal-enriched UDP-glycosyltransferase
sw19310	2e-17	gi|47117013|sp|Q7M4I6|PA2_MEGPE Phospholipase A2 (Phosphatidylcholine 2-acylhydrolase)
sw05076	No hits found
sw17469	3e-09	gi|25012376|gb|AAN71297.1| RE10019p
sw12281	6e-06	gi|73967692|ref|XP_537809.2| PREDICTED: similar to adenylate kinase 3 isoform 1
sw17397	2e-12	gi|51858882|gb|AAH81896.1| Cyclin-dependent kinase-like 1 (CDC2-related kinase)
sw14131	No hits found
sw15422	1e-89	gi|1695706|dbj|BAA13724.1| similar to pyruvate dehydrogenase kinase
sw15511	1e-98	gi|5821160|dbj|BAA83721.1| serine palmitoyl transferase LCB2 subunit
sw12831	9e-06	gi|39596055|emb|CAE69691.1| Hypothetical protein CBG15946
sw22649	0	gi|7475983|pir||JE0128 Bombyx mori receptor precursor - Bacillus thuringiensis BtR175
sw08283	No hits found
sw16197	No hits found
sw16391	7e-06	gi|72098908|ref|XP_799322.1| PREDICTED: similar to Ileal sodium/bile acid cotransporter
sw18795	1e-27	gi|72038303|ref|XP_798097.1| PREDICTED: similar to zn-finger, CCHC type and RNA-directed DNA polymerase and Integrase
sw20799	3e-93	gi|55235242|gb|EAA14814.3| ENSANGP00000021422
sw22825	1e-12	gi|87162631|gb|ABD28426.1| RNA-directed DNA polymerase (Reverse transcriptase)
sw01751	No hits found
sw16192	No hits found
sw11628	No hits found
sw04432	2e-08	gi|54636561|gb|EAL25964.1| GA15879-PA
sw13416	1e-87	gi|73987463|ref|XP_542178.2| PREDICTED: similar to HEAT-like (PBS lyase) repeat containing 1
sw11264	1e-36	gi|54635678|gb|EAL25081.1| GA15740-PA
sw15866	1e-21	gi|7248886|gb|AAF43707.1| chymotrypsin II-like protein precursor
sw21684	9e-32	gi|66522696|ref|XP_624733.1| PREDICTED: similar to kiser
sw01989	No hits found
sw21307	No hits found
sw17738	3e-26	gi|54038714|gb|AAH84438.1| LOC495202 protein
sw15024	e-178	gi|72014368|ref|XP_784741.1| PREDICTED: similar to Putative alpha-mannosidase C1orf22
